# Supplementary material for: Effectiveness of a Bariatric-Specific Multivitamin Versus Conventional Targeted Supplementation for Preoperative Micronutrient Deficiency Correction in Bariatric Surgery Candidates: A Multicenter Retrospective Cohort Study
Source: Nutrients. 2026 Mar 25;18(7):1047. doi: 10.3390/nu18071047 (PMC13074251; doi:10.3390/nu18071047)
Supplement: Supplementary file 1 [file nutrients-18-01047-s001.zip]

Archive with 3 entries (2 files):
- Supplementary/
- Supplementary/Supplementary_Materials_S1_Figure.docx
- Supplementary/Supplementary_Materials_S1_Table.docx
